# Supplementary material for: Environmental filtering drives distinct continental atlases of soil archaea between dryland and wetland agricultural ecosystems
Source: Microbiome. 2019 Feb 1;7:15. doi: 10.1186/s40168-019-0630-9 (PMC6359761; doi:10.1186/s40168-019-0630-9)
Supplement: Supplementary file 1 — Figure S1. Geographical location of the sampling sites for agricultural soils across eastern China, including 117 paired, 8 maize-only, and 7 rice-only sites. Figure S2. Variation in the archaeal α-diversity indices [operational taxonomic unit (OTU) richness and Shannon index] between maize and rice soils. Figure S3. Relationships between archaeal Shannon index and environmental variables in each pair of maize (A and B) and rice (C and D) soils, estimated by linear least-squares regression. Figure S4. Variation in the relative abundance of archaeal phyla between maize and rice soils. Figure S5. Predicted spatial distributions of Euryachaeota and Thaumarchaeota in maize and rice soils. Figure S6. Variation in the relative abundance of archaeal orders between maize and rice soils. Figure S7. Variation in the relative abundance of archaeal genera between maize and rice soils. Figure S8. Cluster analysis of the measured environmental variables in maize and rice fields. Figure S9. Environmental contributions to the distributions of dominant archaeal taxa in maize and rice soils. Table S1. Variation explained by environmental variables in the regression models for archaeal Shannon index in maize and rice fields across eastern China. Table S2. Variation explained by environmental variables in the regression models for the relative abundance of Euryarchaeota and Thaumarchaeota in maize and rice fields. Table S4. ANOVA of environmental factors correlated with archaeal β-diversity in rice soil. Table S5. List of soil dominant archaeal taxa in agricultural fields across eastern China. (ZIP 5765 kb) [file 40168_2019_630_MOESM1_ESM.zip]

Archive with 2 entries (2 files):
- Additional file1.docx
- Table S5.xlsx
