# Supplementary material for: Environmental filtering drives distinct continental atlases of soil archaea between dryland and wetland agricultural ecosystems
Source: Microbiome. 2019 Feb 1;7:15. doi: 10.1186/s40168-019-0630-9 (PMC6359761; doi:10.1186/s40168-019-0630-9)
Supplement: Supplementary file 1 — Figure S1. Geographical location of the sampling sites for agricultural soils across eastern China, including 117 paired, 8 maize-only, and 7 rice-only sites. Figure S2. Variation in the archaeal α-diversity indices [operational taxonomic unit (OTU) richness and Shannon index] between maize and rice soils. Figure S3. Relationships between archaeal Shannon index and environmental variables in each pair of maize (A and B) and rice (C and D) soils, estimated by linear least-squares regression. Figure S4. Variation in the relative abundance of archaeal phyla between maize and rice soils. Figure S5. Predicted spatial distributions of Euryachaeota and Thaumarchaeota in maize and rice soils. Figure S6. Variation in the relative abundance of archaeal orders between maize and rice soils. Figure S7. Variation in the relative abundance of archaeal genera between maize and rice soils. Figure S8. Cluster analysis of the measured environmental variables in maize and rice fields. Figure S9. Environmental contributions to the distributions of dominant archaeal taxa in maize and rice soils. Table S1. Variation explained by environmental variables in the regression models for archaeal Shannon index in maize and rice fields across eastern China. Table S2. Variation explained by environmental variables in the regression models for the relative abundance of Euryarchaeota and Thaumarchaeota in maize and rice fields. Table S4. ANOVA of environmental factors correlated with archaeal β-diversity in rice soil. Table S5. List of soil dominant archaeal taxa in agricultural fields across eastern China. (ZIP 5765 kb) [file 40168_2019_630_MOESM1_ESM.zip › Table S5.xlsx]

## Sheet: core_data
Table S5. List of soil dominant archaeal taxa in agricultural fields across eastern China. This list contains information on the relative abundance, ubiquity, ecological cluster, sub-ecological cluster, taxonomic identity and the variation explained by environmental predictors in the regression models for each dominant archaeal taxa.
ID	Abundance	Ubiquity	Ecological clusters	Sub-ecological clusters	Phylum	Class	Order	Family	Genus	AK	TN	AP	AN	NO3	NH4	TP	TK	OM	CEC	DOC	MBC	MBN	TS	AS	AFe	TFe	CN	MCN	Total
OTU_3	6.44754	0.995984	Maize	High pH	Thaumarchaeota	.SCG.									3.43702			2.71428		2.6907			1.26485		23.1164				33.2232
OTU_1	5.63117	0.991968	Maize	Low pH	Thaumarchaeota	.SAGMCG-1.	unidentified_.SAGMCG-1.	unidentified_.SAGMCG-1.	Nitrosotalea			3.37639	1.52515		1.18733			0.769142	3.75212		2.07559			1.301	4.23845			2.43764	20.6628
OTU_2	4.83071	1	Maize	High pH	Thaumarchaeota	.SCG.	unidentified_.SCG.	unidentified_.SCG.	unidentified_.SCG.					3.77678	2.89218										18.7624	1.91405			27.3454
OTU_4	4.42521	0.995984	Maize	High pH	Thaumarchaeota	.SCG.							1.13005			1.88991			9.16439	2.04834			0.423995	1.65201	8.97337		3.39045		28.6725
OTU_5	3.2765	0.995984	Rice	High MAT	Euryarchaeota	Methanomicrobia	Methanosarcinales	Methanosaetaceae	Methanosaeta			2.09683		2.73175	6.95875			2.83938			0.68195			8.91612	4.36683				28.5916
OTU_2982	2.29784	0.967871	Rice	High MAT	Euryarchaeota	Methanomicrobia	Methanomicrobiales	Methanoregulaceae	Methanoregula	2.14946				4.29851	8.33521	2.74528		4.38814		4.09802				5.88775			0.934764		32.8371
OTU_11821	2.13	0.987952	Maize	Low pH	Thaumarchaeota	.SCG.								1.94738	1.30811	1.67658									1.06135	1.41596			7.40938
OTU_8	1.96808	0.995984	Maize	High pH	Thaumarchaeota	.SCG.	unidentified_.SCG.	unidentified_.SCG.	Nitrososphaera	4.38739	2.28769	2.30239				1.05597		1.72056	4.9278			0.922117			14.2584	0.963992	3.76769	0.695995	37.29
OTU_21738	1.8667	0.983936	Maize	High pH	Thaumarchaeota	.SCG.				0.812531						0.683672			1.67028	1.575					9.28035		0.944839		14.9667
OTU_962	1.75885	0.995984	Maize	Low pH						3.68881			1.33362	1.73734							0.78962		4.67004		2.13651		5.79902	2.33654	22.4915
OTU_97	1.75424	0.975904	Maize	Low pH	Thaumarchaeota	.SCG.				0.639324	1.34588				1.88861			0.850102	2.18104			1.84481	3.00103				0.809557	0.399759	12.9601
OTU_18	1.56254	0.971888	Rice	Low MAT	Euryarchaeota	Methanomicrobia	Methanosarcinales	GOM_Arc_I	Methanoperedens					2.12568		1.15114				3.52858					2.51793	1.60298			10.9263
OTU_7	1.51005	0.971888	Rice	High MAT	Euryarchaeota	Methanomicrobia	Methanocellales	Methanocellaceae	Methanocella	1.74449	2.42141	0.381107	1.66918		19.9358				4.71299	2.1666	2.67639	0.916354	1.01848	1.3677				0.599446	39.61
OTU_9	1.1589	0.971888	Maize	High pH	Thaumarchaeota	.SCG.				1.77266	1.02403	1.35764				0.650241		0.860939	4.32878			0.525413			9.45821	2.34806	3.93546	0.591559	26.853
OTU_2119	1.1247	0.983936	Rice	High MAT	Euryarchaeota	Methanomicrobia	Methanosarcinales	Methanosarcinaceae	Methanosarcina	1.75938				1.52901		2.03109		6.81671		0.490997			6.12877		4.36999	0.383495	1.89111	1.4118	26.8124
OTU_472	1.07297	0.991968	Maize	High pH	Thaumarchaeota	.SCG.				10.5227		1.61836							2.53065	2.43378					7.6297	0.424116			25.1593
OTU_16	1.02744	0.927711	Rice	High MAT	WSA2	014H09-A-SD-P15				1.30063		3.06778			3.60736					2.76788			8.53788		2.37912				21.6606
OTU_10	1.02617	0.959839	Maize	High pH	Thaumarchaeota	.SCG.				1.92831	1.23753							1.22145	4.39297			0.957476		1.83336	7.80607	1.42497	5.3347	1.00627	27.1431
OTU_23	1.00809	0.987952	Maize	High pH	Thaumarchaeota	.SCG.	unidentified_.SCG.	unidentified_.SCG.	Nitrososphaera				1.93779												3.27525				5.21303
OTU_450	0.970258	0.963855	Maize	Low pH										2.09269			1.16834							1.34421					4.60523
OTU_839	0.89658	0.987952	Maize	Low pH	Thaumarchaeota	.SCG.	unidentified_.SCG.	unidentified_.SCG.	Nitrososphaera	0.92704	2.30875	0.649311				0.544563				1.14384					0.68494				6.25844
OTU_17102	0.881073	0.983936	Maize	High pH	Thaumarchaeota	.SCG.				7.71322						1.56833			4.051	3.70271					7.95479				24.99
OTU_17	0.880017	0.97992	Rice	High MAT	Euryarchaeota	Methanomicrobia	Methanocellales	Methanocellaceae	Methanocella	1.30597		1.07863				1.49588					1.29079			2.51529	3.20594		1.6353	1.3063	13.8341
OTU_11	0.864292	0.97992	Maize	High pH	Thaumarchaeota	.SCG.				1.03284									0.593734	0.920751			0.74943	0.701581			0.806759		4.80509
OTU_22	0.833333	0.971888	Rice	Low MAT	Euryarchaeota	Methanobacteria	Methanobacteriales	Methanobacteriaceae	Methanobacterium		0.620934								9.23949	0.720934		4.20871		2.27596	1.2244	1.18051			19.4709
OTU_20	0.818687	0.927711	Rice	High MAT	Euryarchaeota	Methanomicrobia	Methanocellales	Methanocellaceae	Methanocella		3.45868	0.663047			6.01213	2.17715	1.77488	1.42392	8.91063		7.62766			0.33796				0.374786	32.7609
OTU_24	0.783949	0.971888	Rice	High MAT	Euryarchaeota	Methanobacteria	Methanobacteriales	Methanobacteriaceae	Methanobacterium	1.34355				3.96544	14.3059		1.49199				3.53257			14.5907				0.659885	39.89
OTU_25	0.776566	0.987952	Maize	High pH	Thaumarchaeota	.SCG.	unidentified_.SCG.	unidentified_.SCG.	Nitrososphaera		3.28928							2.16942							3.49957		0.594609		9.55288
OTU_19	0.773071	0.987952	Rice	High MAT	Euryarchaeota	Methanomicrobia	Methanosarcinales	Methanosarcinaceae	Methanosarcina	1.74087							4.27398		1.24401			2.65963	3.46857	4.06988	4.58813				22.0451
OTU_12	0.723055	0.955823	Rice	Low MAT	Euryarchaeota	Methanomicrobia	Methanomicrobiales	ARC26				1.29863							3.54297					7.82799	3.91831	0.342546		1.56109	18.4915
OTU_14	0.699261	0.843373	Rice	High MAT	Euryarchaeota	Methanobacteria	Methanobacteriales	Methanobacteriaceae	Methanobacterium	1.33321				1.83639	4.58275								1.71928	11.2526					20.7243
OTU_4310	0.685225	0.947791	Maize	High pH	Thaumarchaeota	.SCG.				1.97365			3.17073	0.393659	1.46877		0.610978						1.3932		6.02998	0.647441	3.31955		19.008
OTU_59	0.666353	0.97992	Rice	High MAT	Euryarchaeota	Methanomicrobia	Methanosarcinales	Methanosarcinaceae	Methanosarcina	1.10789	2.15653			3.61674				3.93137				7.13594	1.25992	3.21016		1.05444			23.473
OTU_13	0.651315	0.586345	Rice	High MAT	Thaumarchaeota	.SAGMCG-1.				1.75444		2.48086	1.76095				5.66123									6.16412			17.8216
OTU_21	0.599371	0.983936	Maize	High pH	Thaumarchaeota	.SCG.				0.950675									2.71689				0.46494	2.04054	7.62658		0.858866		14.6585
OTU_3873	0.574946	0.843373	Maize	Low pH	Thaumarchaeota	.SCG.				4.15132								1.48948		1.32219	2.04564		2.13352					4.0893	15.2315
OTU_31008	0.569741	0.915663	Rice	High MAT	Euryarchaeota	Methanomicrobia	Methanomicrobiales	Methanoregulaceae	Methanoregula					2.22956	7.70899	1.72886		3.70491	1.02311	3.1289					2.68429		0.719308	0.961804	23.8897
OTU_15	0.559875	0.939759	Rice	High MAT	Euryarchaeota	Methanomicrobia	Methanosarcinales	GOM_Arc_I	Methanoperedens					1.63585		2.5436		0.437485	2.37524				0.471573			1.23099	1.30205		9.99679
OTU_34044	0.545632	0.963855	Rice	High MAT	Euryarchaeota	Methanomicrobia	Methanosarcinales	Methanosaetaceae	Methanosaeta			3.33499	0.919089		2.70545		1.97741	0.440345		1.5977					4.00075		1.63666		16.6124
OTU_26	0.512854	0.859438	Rice	High MAT	Thaumarchaeota							1.86565	4.93673					2.35881	2.91158		2.33906	0.805227	1.45768	0.741112					17.4158
OTU_30	0.499373	0.947791	Rice	Low MAT	WSA2	059A02-A-SD-P93													2.812	3.26444			0.50774	0.883426	3.35835		2.33741		13.1634
OTU_42117	0.488581	0.943775	Rice	High MAT	Euryarchaeota	Methanobacteria	Methanobacteriales	Methanobacteriaceae	Methanobacterium	2.87284			0.838092	1.58361			2.48061	0.52402	0.997087	0.724074				5.00983			1.66524		16.6954
OTU_28	0.482723	0.610442	Maize	Low pH	Thaumarchaeota	.SCG.													1.22083							0.988854			2.20968
OTU_1406	0.478748	0.955823	Rice	Low MAT	WSA2	059A02-A-SD-P93					3.17644					1.47655		5.65366		0.504233	0.665787				2.83024		3.34424	0.890875	18.542
OTU_2709	0.475405	0.907631	Rice	High MAT	Euryarchaeota	Methanomicrobia	Methanocellales	Methanocellaceae	Methanocella		1.63917				2.19665	1.87622	1.22183		4.52509		4.66119	1.37662	0.650065	1.58376				0.664743	20.3953
OTU_15901	0.467172	0.959839	Rice	Low MAT	WSA2	059A02-A-SD-P93					1.13222					0.954715		0.710637		3.2373		2.31154			1.87321		0.59531	1.61669	12.4316
OTU_40	0.454965	0.835341	Rice	High MAT	Euryarchaeota	Methanomicrobia	Methanomicrobiales	Rice_Cluster_II		2.00974	5.22638			2.02494	2.79569	2.03588		1.82281	3.07533		3.7783		0.503056					0.729499	24.0016
OTU_5263	0.424834	0.963855	Rice	High MAT	Euryarchaeota	Methanomicrobia	Methanosarcinales	Methanosarcinaceae	Methanosarcina		0.845431			2.31415	1.46255		0.545773	0.775506								1.63951	1.37478	1.71926	10.677
OTU_29	0.416111	0.963855	Rice	High MAT	Euryarchaeota	Methanomicrobia	Methanocellales	Methanocellaceae							2.33495	0.996143	1.16976		5.29149		4.70687		0.740746		3.00183	2.41702		0.401593	21.0604
OTU_5954	0.411755	0.959839	Rice	High MAT	Euryarchaeota	Methanobacteria	Methanobacteriales	Methanobacteriaceae	Methanobacterium	2.73729			0.800301		4.38701	1.71229		1.48992	2.31243		2.78621					1.47181	0.87449	1.44314	20.0149
OTU_27	0.402358	0.919679	Maize	Low pH	Thaumarchaeota	.SCG.															1.31005		1.54004					0.850363	3.70046
OTU_8100	0.399298	0.947791	Maize	High pH	Thaumarchaeota	.SCG.	unidentified_.SCG.	unidentified_.SCG.	Nitrososphaera			1.42371													5.2379	0.933399			7.59501
OTU_23881	0.392568	0.759036	Maize	Low pH	Thaumarchaeota	.SCG.	unidentified_.SCG.	unidentified_.SCG.	Nitrososphaera										1.26595				0.644451			2.36609	0.66425		4.94074
OTU_31	0.383682	0.943775	Rice	High MAT	Euryarchaeota	Methanomicrobia	Methanocellales	Methanocellaceae				1.67277							0.95201	1.45551					7.381		2.6195		14.0808
OTU_18840	0.370691	0.891566	Maize	High pH	Thaumarchaeota	.SCG.	unidentified_.SCG.	unidentified_.SCG.	Nitrososphaera										0.858233		1.59653		1.60642				2.40249		6.46368
OTU_46	0.365301	0.75502	Maize	Low pH	Thaumarchaeota	.SCG.										1.51904	1.4729				1.38077		3.27676		0.664735				8.3142
OTU_12747	0.35831	0.851406	Rice	High MAT	Euryarchaeota	Methanomicrobia	Methanosarcinales	GOM_Arc_I	Methanoperedens					2.06221		1.4625				1.64112		1.43869		0.337313	2.65635	3.54522	1.13781		14.2812
OTU_348	0.355718	0.955823	Rice	High MAT	Euryarchaeota	Methanomicrobia	Methanocellales	Methanocellaceae					0.990624								0.700106			2.93531	2.39851				7.02455
OTU_12218	0.355043	0.879518	Rice	High MAT	Thaumarchaeota							5.69174	2.22453			0.694535		0.814071	3.7077										13.1326
OTU_53	0.354487	0.815261	Rice	High MAT	Euryarchaeota	Methanomicrobia	Methanomicrobiales	Methanospirillaceae	Methanospirillum		3.08616													8.01962	1.4206				12.5264
OTU_10763	0.353246	0.827309	Maize	Low pH	Thaumarchaeota	.SCG.				1.01607			2.02889		0.895746	1.69134													5.63204
OTU_6821	0.346298	0.963855	Rice	Low MAT	Euryarchaeota	Methanobacteria	Methanobacteriales	Methanobacteriaceae	Methanobacterium		0.656883				0.638647	1.34118		0.84702					1.29559	1.40928			1.11984		7.30844
OTU_489	0.305212	0.899598	Maize	High pH	Thaumarchaeota	.SCG.				6.85924	1.17168	2.62308				1.53532		0.916019							5.66444	0.308528	3.19791		22.2762
OTU_39	0.300737	0.86747	Rice	High MAT	Thaumarchaeota	FHMa11_terrestrial_group					2.9174							1.98217	2.7461	0.356681							1.54713	1.7647	11.3142
OTU_27971	0.296969	0.843373	Maize	Low pH	Thaumarchaeota	.SCG.													1.23405	0.706994		1.39357	3.51396				2.15581		9.0044
OTU_62	0.295444	0.951807	Rice	High MAT	Euryarchaeota	Methanomicrobia	Methanocellales	Methanocellaceae			1.93656	0.542424	1.17071		13.3449				1.87323		1.50195	0.686105	1.12034	3.23522	2.08451			0.65551	28.1515
OTU_1375	0.288758	0.899598	Maize	High pH						1.13606	1.81878	1.65581						1.55786							8.90631	2.42227	5.40013		22.8972
OTU_38	0.281887	0.783133	Rice	Low MAT	.DHVEG-6.					1.49214				1.11069										4.29994	1.24739				8.15016
OTU_5021	0.274079	0.923695	Maize	High pH	Thaumarchaeota	.SCG.						1.21452				5.53847			0.890146					2.81843	4.10937				14.5709
OTU_36	0.272369	0.919679	Rice	Low MAT	WSA2	059A02-A-SD-P93				0.866075	0.709118									0.809394		0.59008			1.33224				4.3069
OTU_37	0.266151	0.871486	Rice	Low MAT	Thaumarchaeota	unidentified_Thaumarchaeota	unidentified_Thaumarchaeota	unidentified_Thaumarchaeota	unidentified_Thaumarchaeota			0.943467									1.09106				0.815554	1.21898			4.06906
OTU_49	0.261436	0.883534	Maize	High pH	Thaumarchaeota	.SCG.	unidentified_.SCG.	unidentified_.SCG.	Nitrososphaera						1.5964										4.97123	0.700079			7.26771
OTU_4373	0.257886	0.951807	Rice	High MAT	Euryarchaeota	Methanobacteria	Methanobacteriales	Methanobacteriaceae	Methanobacterium			0.91446			6.98062	3.22567		4.7665			3.67772				5.66664			1.14002	26.3716
OTU_41552	0.249654	0.959839	Rice	High MAT	Euryarchaeota	Methanomicrobia	Methanocellales	Methanocellaceae	Methanocella		0.621158								1.73393		0.987375			3.76592	1.81198				8.92036
OTU_48	0.249011	0.931727	Rice	Low MAT	WSA2	059A02-A-SD-P93														2.32779	0.850966		1.34629		5.66652			0.602427	10.794
OTU_33	0.246027	0.73494	Rice	High MAT	Thaumarchaeota	FHMa11_terrestrial_group					1.66952	1.66743				1.10911		1.02323	6.57131	0.606522	2.60804					0.49101	0.568498		16.3147
OTU_45	0.243251	0.939759	Rice	Low MAT	Euryarchaeota	Methanobacteria	Methanobacteriales	Methanobacteriaceae	Methanobacterium					1.85399										12.6541	1.95553			1.3119	17.7755
OTU_74	0.240114	0.767068	Rice	High MAT	Thaumarchaeota	FHMa11_terrestrial_group													4.2265						0.851001	1.26005			6.33755
OTU_6858	0.230379	0.86747	Rice	Low MAT	WSA2	059A02-A-SD-P93					2.62113							5.68845		2.32638					1.4353				12.0713
OTU_3389	0.229388	0.951807	Rice	High MAT	Euryarchaeota	Methanomicrobia	Methanocellales	Methanocellaceae	Methanocella	1.14216			0.871287		8.08392				0.350545	0.622368	1.76486			11.0406	2.00986				25.8856
OTU_34	0.228299	0.594378	Rice	High MAT	Thaumarchaeota	.SAGMCG-1.						1.85854	1.04724				3.60482									1.31459			7.82519
OTU_68	0.227221	0.939759	Rice	Low MAT	WSA2	059A02-A-SD-P93				0.617879				1.12342							0.671781		1.29059		3.11733			1.16922	7.99022
OTU_75	0.226709	0.779116	Maize	Low pH	Thaumarchaeota	.SCG.					1.12514	0.696765				2.12946					0.572128		1.02545		0.848943			2.75568	9.15356
OTU_50	0.226209	0.795181	Rice	High MAT	Euryarchaeota	Methanomicrobia	Methanosarcinales	GOM_Arc_I	Methanoperedens	1.0681				1.55706		2.46182		2.43729								1.14388	1.07644		9.74459
OTU_1618	0.22121	0.831325	Maize	High pH	Thaumarchaeota	.SCG.									1.86536	5.26696					1.80167					1.62183		3.02839	13.5842
OTU_35	0.212738	0.811245	Rice	Low MAT	Euryarchaeota	Methanomicrobia	Methanosarcinales	Methanosaetaceae	Methanosaeta										6.57702							0.693821		1.28411	8.55495
OTU_4094	0.207043	0.943775	Maize	Low pH	Thaumarchaeota	.SCG.	unidentified_.SCG.	unidentified_.SCG.	Nitrososphaera										1.24966	1.12828			2.7889				0.662503		5.82935
OTU_42	0.206357	0.722892	Rice	High MAT	Euryarchaeota	Methanomicrobia	Methanomicrobiales	Methanospirillaceae	Methanospirillum	1.0097	1.88294													14.3745					17.2671
OTU_250	0.204353	0.963855	Rice	High MAT	Euryarchaeota	Methanomicrobia	Methanocellales	Methanocellaceae			1.79164	0.89784					1.97124	1.66453	0.921963	1.41788					4.3007			0.501363	13.4672
OTU_9313	0.199867	0.939759	Maize	High pH	Thaumarchaeota	.SCG.				0.58781										0.469329	1.81997	2.02181		1.52703	3.37859	6.1264		0.972227	16.9032
OTU_47	0.199333	0.943775	Maize	High pH	Thaumarchaeota	.SCG.	unidentified_.SCG.	unidentified_.SCG.	Nitrososphaera	0.481957		0.369124	0.380736	1.61583		1.15826			4.53013		2.27661			2.17849	4.78571				17.7768
OTU_51	0.198582	0.863454	Rice	Low MAT	Thaumarchaeota	unidentified_Thaumarchaeota	unidentified_Thaumarchaeota	unidentified_Thaumarchaeota	Nitrosoarchaeum
OTU_9890	0.196044	0.84739	Maize	High pH	Thaumarchaeota	.SCG.					0.753447				1.83232	2.53536		0.618498			2.6727		1.61852				1.07593	1.29753	12.4043
OTU_96	0.195337	0.819277	Rice	High MAT	Euryarchaeota	Methanomicrobia	Methanomicrobiales	Methanoregulaceae	Methanoregula		0.43427	1.07348		2.09609	1.7243			0.488473	0.817643		0.997888			3.3953	2.91066				13.9381
OTU_43	0.194999	0.662651	Rice	High MAT	.MEG.												1.30009		1.12088			1.51357				0.600717			4.53525
OTU_157	0.192832	0.935743	Rice	Low MAT	Euryarchaeota	Methanomicrobia	Methanosarcinales	Methanosarcinaceae	Methanosarcina	0.342375	0.711175	0.286609	0.450815	2.25459			0.467593		1.76802					22.3928			0.678425	1.04082	30.3932
OTU_56	0.186505	0.722892	Rice	High MAT	Euryarchaeota	Methanomicrobia	Methanomicrobiales	Methanospirillaceae	Methanospirillum		2.13838			1.54857	1.02335			1.25593						6.04369	2.77457		0.651013		15.4355
OTU_42286	0.184273	0.935743	Maize	High pH	Thaumarchaeota	.SCG.													3.73306	1.531					6.16189	0.323274			11.7492
OTU_15491	0.183097	0.923695	Rice	High MAT	Euryarchaeota	Methanomicrobia	Methanocellales	Methanocellaceae		2.76266	1.4548		0.886489		6.10475		2.47603		4.3652						3.58007	2.16907			23.7991
OTU_29843	0.174832	0.927711	Rice	High MAT	Euryarchaeota	Methanomicrobia	Methanosarcinales	Methanosaetaceae	Methanosaeta			2.64767		2.57158	3.22311		1.19216	2.66871	0.549988				0.810277	2.18805	7.41937				23.2709
OTU_14652	0.172109	0.919679	Rice	Low MAT							1.65188					1.54819		2.72236		1.75441	0.85022				5.71738		1.22352	2.77674	18.2447
OTU_16041	0.171369	0.931727	Rice	Low MAT	Euryarchaeota	Methanomicrobia	Methanosarcinales	Methanosarcinaceae	Methanosarcina				2.30006						1.20843					6.89711	2.41912	0.925433		1.0558	14.806
OTU_21416	0.170824	0.911647	Rice	Low MAT	WSA2	059A02-A-SD-P93										1.67389					2.59185				3.13302	1.29755		1.23266	9.92898
OTU_1514	0.170781	0.931727	Rice	High MAT	Euryarchaeota	Methanomicrobia	Methanosarcinales	Methanosaetaceae	Methanosaeta			2.86119	0.674591	2.1832	4.46847	2.77174	3.1961	1.0916	0.843009	1.39282	1.61545				4.42044		0.981775		26.5004
OTU_90	0.167383	0.690763	Rice	Low MAT	Thaumarchaeota						1.16683	0.800326																	1.96716
OTU_44	0.161078	0.895582	Rice	High MAT	Thaumarchaeota	MBG_A										1.94513					6.48095				2.49055	1.0529			11.9695
OTU_43537	0.159249	0.895582	Maize	High pH	Thaumarchaeota	.SCG.						0.85383	0.708184			6.28216	1.15173		0.508069	1.03376	0.535314				3.03733				14.1104
OTU_10863	0.153172	0.787149	Maize	High pH						2.12542		0.858113	2.34206	0.480265	1.3424				1.62358		1.46041		2.07205		2.41381		5.09865	0.575752	20.3925
OTU_85	0.151408	0.75502	Rice	High MAT	WSA2	059A02-A-SD-P93										1.23932	1.58026	4.46245	0.476382										7.75841
OTU_52	0.151321	0.895582	Rice	Low MAT	.DHVEG-6.					1.92444		0.476004		1.06292	1.0074			1.07248	1.13457					3.06199					9.7398
OTU_69	0.151158	0.578313	Maize	Low pH	Thaumarchaeota	.SCG.										2.10778			1.45324							2.33718			5.89819
OTU_159	0.150973	0.759036	Maize	Low pH	Thaumarchaeota	.SAGMCG-1.					3.57116							1.51934	5.38355	0.517485	1.24486			1.05868					13.2951
OTU_55	0.150298	0.7751	Rice	High MAT	Euryarchaeota	Methanomicrobia	Methanocellales	Methanocellaceae	Methanocella	0.817199				0.469917	7.12828		1.28881			4.91423	1.43662								16.0551
OTU_60	0.149459	0.86747	Rice	Low MAT	Thaumarchaeota	unidentified_Thaumarchaeota	unidentified_Thaumarchaeota	unidentified_Thaumarchaeota	unidentified_Thaumarchaeota																	2.121			2.121
OTU_5176	0.149023	0.931727	Rice	High MAT	Euryarchaeota	Methanomicrobia	Methanocellales	Methanocellaceae	Methanocella			1.50734							0.886937	1.3986	2.12462				8.14676	0.431111		0.383921	14.8793
OTU_54	0.147477	0.903614	Rice	Low MAT	WSA2	059A02-A-SD-P93					3.53438					2.94992		5.98724	1.56627	1.12648			3.59238		2.07396		2.59921	1.25342	24.6833
OTU_14312	0.147368	0.726908	Rice	High MAT						3.4164				1.89691	10.4994	2.02167	1.70769	1.26854	2.20812			1.57088							24.5896
OTU_656	0.144112	0.859438	Maize	High pH	Thaumarchaeota	.SCG.				0.528445						2.06749									3.28177				5.87771
OTU_5169	0.142773	0.658635	Maize	Low pH	Thaumarchaeota	.SAGMCG-1.	unidentified_.SAGMCG-1.	unidentified_.SAGMCG-1.	Nitrosotalea			3.58739	3.35958			3.60808	2.68371								2.06597	5.90037		1.39633	22.6014
OTU_6050	0.142533	0.843373	Maize	Low pH	Thaumarchaeota	.SCG.													0.979823		3.79888	0.627983	0.748437			0.731181			6.8863
OTU_28616	0.141825	0.779116	Rice	High MAT	WSA2	059A02-A-SD-P93					1.57986					3.36338	1.29344	2.82711	1.81917	0.808869			2.11541			0.941154	0.963888	0.835275	16.5475
OTU_9191	0.141401	0.827309	Maize	High pH	Thaumarchaeota	.SCG.	unidentified_.SCG.	unidentified_.SCG.	unidentified_.SCG.						2.03524	2.83141				0.956871	0.991821				6.97532	1.3097	3.36444		18.4648
OTU_64	0.137611	0.903614	Rice	High MAT	Euryarchaeota	Methanomicrobia	Methanocellales	Methanocellaceae			2.14004	3.03509	1.02168		3.9767						3.03758				4.01294		1.78031	0.710089	19.7144
OTU_170	0.136315	0.939759	Rice	Low MAT	WSA2	059A02-A-SD-P93								2.06372	0.945641				2.47555	1.47619			0.894155	7.59421	5.60542			1.72425	22.7791
OTU_34581	0.134867	0.811245	Rice	High MAT	Euryarchaeota	Methanomicrobia	Methanocellales	Methanocellaceae	Methanocella		1.56156				5.97031	0.773121			7.70602		2.07528		0.727736			3.08935		0.389068	22.2924
OTU_238	0.133996	0.863454	Rice	Low MAT	Euryarchaeota	Methanomicrobia	Methanosarcinales	Methanosarcinaceae	Methanosarcina							1.75965		3.09844	1.36088	0.590791				6.12108		1.46828		1.79593	16.1951
OTU_257	0.131916	0.851406	Rice	Low MAT	.DHVEG-6.						2.06966					0.367042			6.53499					0.422851		0.481488			9.87603
OTU_1099	0.131502	0.650602	Maize	Low pH	Thaumarchaeota	.SCG.																				1.60919	0.914911	4.52413	7.04823
OTU_21036	0.128279	0.84739	Rice	Low MAT	WSA2	059A02-A-SD-P93											1.01514		6.03355	2.59209					2.58178		2.49828		14.7208
OTU_1444	0.125328	0.863454	Maize	High pH	Thaumarchaeota	.SCG.	unidentified_.SCG.	unidentified_.SCG.	Nitrososphaera
OTU_3210	0.125295	0.903614	Rice	Low MAT	WSA2	059A02-A-SD-P93					0.480341						1.81564	0.533066					1.10912		1.20286		1.1814		6.32243
OTU_26630	0.123411	0.835341	Maize	High pH	Thaumarchaeota	.SCG.	unidentified_.SCG.	unidentified_.SCG.	Nitrososphaera			2.13348													5.89961	2.00329	0.982317		11.0187
OTU_175	0.121985	0.839357	Rice	Low MAT	Euryarchaeota	Methanomicrobia	Methanosarcinales	Methanosarcinaceae	Methanosarcina						0.645922	1.15371		3.87162	2.25847					8.84777		0.887471		1.74016	19.4051
OTU_2584	0.12181	0.791165	Maize	Low pH	Thaumarchaeota	.SCG.	unidentified_.SCG.	unidentified_.SCG.	Nitrososphaera	2.16022							0.759092	0.833143			2.1462		1.76672		1.87113			1.00171	10.5382
OTU_2219	0.121484	0.807229	Maize	High pH	Thaumarchaeota	.SCG.	unidentified_.SCG.	unidentified_.SCG.	Nitrososphaera			1.44543				2.73989									4.25266	0.488732			8.92671
OTU_73	0.120863	0.62249	Rice	High MAT	Euryarchaeota	Methanomicrobia	Methanosarcinales	Methanosaetaceae	Methanosaeta	0.642753									4.26112			2.55104	3.07366	2.5089					13.0375
OTU_25098	0.119785	0.879518	Rice	Low MAT	WSA2	059A02-A-SD-P93										1.02705		1.31451		1.15968					2.75091			1.57767	7.82982
OTU_1037	0.117378	0.883534	Rice	High MAT	Euryarchaeota	Methanomicrobia	Methanocellales	Methanocellaceae			2.87529					1.46337	1.01737	1.04508	5.34626		4.71759	1.17881	0.367036		2.78692			0.620207	21.4179
OTU_6	0.115299	0.779116	Rice	High MAT	Euryarchaeota	Methanomicrobia	Methanomicrobiales	Methanoregulaceae	Methanoregula	2.71914	9.43383			3.53722	9.6387	2.25472								4.35153					31.9352
OTU_5705	0.113513	0.746988	Rice	High MAT	Thaumarchaeota						1.00217	2.9187						0.621099	3.03329								0.286888	1.25595	9.11809
OTU_61	0.111193	0.927711	Rice	Low MAT	Euryarchaeota	Methanomicrobia	Methanocellales	Methanocellaceae				1.17481												6.28174	3.64053				11.0971
OTU_2864	0.11067	0.738956	Rice	High MAT						2.91396				2.2292	8.77587	2.96986		3.35396	2.06836		11.4516							0.876919	34.6398
OTU_545	0.10761	0.654618	Rice	High MAT	Thaumarchaeota	.SCG.										1.30459				0.81975									2.12434
OTU_144	0.106195	0.911647	Rice	High MAT	Euryarchaeota	Methanomicrobia	Methanocellales	Methanocellaceae			0.364551							0.386867							1.68876		1.22828		3.66846
OTU_18740	0.104757	0.899598	Maize	High pH	Thaumarchaeota	.SCG.	unidentified_.SCG.	unidentified_.SCG.	Nitrososphaera						2.23034										4.88684	1.62686	1.21317		9.9572
OTU_3955	0.104747	0.803213	Maize	Low pH	Thaumarchaeota	.SCG.										3.2076												1.23312	4.44072
OTU_117	0.10454	0.718876	Rice	Low MAT	.DHVEG-6.														4.61291					4.2433	1.78619			1.17473	11.8171
OTU_8157	0.10258	0.686747	Rice	High MAT	Euryarchaeota	Methanomicrobia	Methanosarcinales	GOM_Arc_I			1.65889					1.89125					1.94668								5.49683
OTU_10576	0.101567	0.84739	Rice	High MAT	Euryarchaeota	Methanomicrobia	Methanocellales	Methanocellaceae	Methanocella		0.700608							0.740616									1.89042		3.33164
OTU_35318	0.100837	0.831325	Rice	High MAT	Euryarchaeota	Methanobacteria	Methanobacteriales	Methanobacteriaceae	Methanobacterium	2.20063					2.9135	1.11227		1.70664	3.83261			8.93777		0.420798					21.1242
OTU_522	0.0987246	0.803213	Maize	Low pH	Thaumarchaeota	.SCG.	unidentified_.SCG.	unidentified_.SCG.	Nitrososphaera	0.277583		0.449909			1.89955			1.41663	0.701264	3.10531	2.17709				0.289366		1.43065		11.7474
OTU_37054	0.0975377	0.799197	Maize	High pH	Thaumarchaeota	.SCG.	unidentified_.SCG.	unidentified_.SCG.	Nitrososphaera						0.688585			1.2917					1.17843		1.88571	0.922791			5.96722
OTU_35152	0.0963725	0.718876	Maize	High pH	Thaumarchaeota	.SCG.							1.33502				0.753403		3.65717		2.0177	0.606786	1.92008		5.36545		3.50976	0.555181	19.7205
OTU_453	0.0942055	0.795181	Maize	Low pH	Thaumarchaeota	.SCG.					1.05848			3.3585		0.513509	2.4904	0.74721				1.74888	1.95489				1.01833		12.8902
OTU_27709	0.0934105	0.779116	Rice	High MAT	Euryarchaeota	Methanomicrobia	Methanosarcinales	GOM_Arc_I	Methanoperedens			1.03372							0.778776						1.62809				3.44059
OTU_67	0.0915375	0.546185	Rice	High MAT	Euryarchaeota	Methanomicrobia	Methanomicrobiales			3.2842	1.87123		8.09444	1.30509	3.16684	1.47521		1.29789		0.488916					0.973911				21.9577
OTU_641	0.0912762	0.86747	Rice	Low MAT	WSA2	059A02-A-SD-P93					1.80593					2.06341		2.26564		4.75029		3.12784			1.06397		1.34887	1.4106	17.8366
OTU_13389	0.0903179	0.859438	Rice	High MAT	Euryarchaeota	Methanomicrobia	Methanosarcinales	Methanosarcinaceae	Methanosarcina	0.89982				2.37192					0.932476										4.20421
OTU_13431	0.0887716	0.706827	Rice	High MAT	Euryarchaeota	Methanomicrobia	Methanosarcinales	GOM_Arc_I	Methanoperedens	1.87733				1.23131		2.19241		0.614987	2.36389				0.300328			0.498091	0.588705		9.66706
OTU_5579	0.0880855	0.726908	Maize	High pH	Thaumarchaeota	.SCG.				1.18365		1.11137				0.8382					1.97923			1.73949		0.797928	3.4315	0.649904	11.7313
OTU_33218	0.0879766	0.815261	Rice	Low MAT	WSA2	059A02-A-SD-P93										0.726506				3.30758	1.62307				4.19668		0.942602	0.610287	11.4067
OTU_17890	0.0872361	0.566265	Rice	High MAT	Euryarchaeota	Methanomicrobia	Methanomicrobiales	Rice_Cluster_II		0.753959	3.84829			1.24043	2.21642						0.531448							1.68054	10.2711
OTU_30028	0.0868006	0.827309	Rice	High MAT	WSA2	059A02-A-SD-P93					2.31057					2.00017		3.83189	0.909144			2.4785	3.61923		1.91445		1.1332		18.1972
OTU_30528	0.0857007	0.759036	Maize	High pH	Thaumarchaeota	.SCG.	unidentified_.SCG.	unidentified_.SCG.	Nitrososphaera
OTU_94	0.0852107	0.851406	Rice	High MAT	Euryarchaeota	Methanobacteria	Methanobacteriales	Methanobacteriaceae	Methanobacterium	1.86543					1.53948	0.673838			1.20788			7.46566	1.62789	0.655978	1.35646	1.31258			17.7052
OTU_104	0.0846444	0.726908	Maize	High pH	Thaumarchaeota	.SCG.	unidentified_.SCG.	unidentified_.SCG.	Nitrososphaera	0.794111											1.39039				2.30516		1.25284		5.74251
OTU_8177	0.0818458	0.64257	Rice	Low MAT	Euryarchaeota	Methanomicrobia	Methanomicrobiales	Methanospirillaceae	Methanospirillum		1.19916							0.991878									1.35699		3.54802
OTU_6602	0.0809093	0.730924	Rice	High MAT	Euryarchaeota	Methanomicrobia	Methanomicrobiales	Methanoregulaceae	Methanoregula					2.90813	9.46536	4.66063	0.925068	1.98003	0.76747	2.21819						0.719737			23.6446
OTU_521	0.0807024	0.831325	Maize	High pH	Thaumarchaeota	.SCG.	unidentified_.SCG.	unidentified_.SCG.	Nitrososphaera						1.55009						1.24709				2.09064			0.876348	5.76417
OTU_21174	0.0801362	0.839357	Rice	Low MAT	WSA2	059A02-A-SD-P93					1.07504					1.05087		0.593258		2.49528		2.3529			1.11747		0.287687	2.0776	11.0501
OTU_20588	0.0791017	0.827309	Maize	High pH	Thaumarchaeota	.SCG.												2.13746	2.24792		0.613422		2.36428						7.36308
OTU_291	0.0768584	0.859438	Rice	High MAT	Euryarchaeota	Methanomicrobia	Methanocellales	Methanocellaceae		1.31466	8.93515	0.915167		1.58091			1.77771		3.31537		5.25199	2.22879				1.50938		1.27123	28.1004
OTU_38791	0.0748765	0.666667	Rice	High MAT	Thaumarchaeota	.SAGMCG-1.	unidentified_.SAGMCG-1.	unidentified_.SAGMCG-1.	Nitrosotalea				0.972136							0.795388					0.77065				2.53817
OTU_6188	0.0743756	0.791165	Maize	Low pH	Thaumarchaeota	.SAGMCG-1.				2.05906	1.93809	2.76346			0.715631			1.05507	4.4017		0.460132								13.3932
OTU_1898	0.0728619	0.815261	Maize	Low pH	Thaumarchaeota	.SCG.				1.13041			1.27541		1.42552									1.46552	1.50153	1.19934			7.99774
OTU_71	0.0728075	0.650602	Rice	High MAT	Euryarchaeota	Methanomicrobia	Methanomicrobiales	Methanomicrobiaceae		1.03283						1.86223	1.11015		0.815329		2.95176			3.28053		0.520343		0.498335	12.0715
OTU_82	0.0719581	0.558233	Rice	High MAT	Euryarchaeota	Methanomicrobia	Methanosarcinales	GOM_Arc_I	Methanoperedens			0.608246							1.6284						0.831621				3.06826
OTU_98	0.0716423	0.574297	Rice	High MAT	Euryarchaeota	Methanomicrobia	Methanosarcinales	Methanosaetaceae	Methanosaeta	3.54153	1.2242		2.78654		3.0341	1.03978		1.12919						2.27848		0.653527		0.559169	16.2465
OTU_167	0.0715879	0.554217	Maize	Low pH	Thaumarchaeota																					2.193			2.193
OTU_3405	0.0700089	0.678715	Rice	High MAT	Euryarchaeota	Methanomicrobia	Methanomicrobiales	Methanospirillaceae	Methanospirillum					2.0237		2.81374							1.88742	15.2841					22.009
OTU_42947	0.0682774	0.730924	Rice	High MAT	WSA2	059A02-A-SD-P93					3.51391					1.91942		5.19051	0.583096	0.725482		1.67565	3.84898		2.70823	0.640167	2.17815	1.02968	24.0133
OTU_16311	0.0655006	0.646586	Rice	Low MAT	.DHVEG-6.						0.399526				0.52054				2.23384					10.0742	2.47161			1.94536	17.6451
OTU_11244	0.0651848	0.714859	Rice	High MAT	Euryarchaeota	Methanomicrobia	Methanomicrobiales	Methanoregulaceae	Methanoregula	1.13752				2.24207	2.94058	0.863962		4.03647		2.68675	3.23878			3.02377				1.1784	21.3483
OTU_1414	0.0650106	0.819277	Rice	Low MAT	Euryarchaeota	Methanobacteria	Methanobacteriales	Methanobacteriaceae											1.22683					3.81142		1.27276		1.75529	8.0663
OTU_4233	0.0638672	0.855422	Rice	High MAT	Euryarchaeota	Methanobacteria	Methanobacteriales	Methanobacteriaceae	Methanobacterium				4.12595	2.54844	7.44336	1.23854		2.06409	1.86836	0.44328	3.06327		1.1437	1.04539	0.366226	2.45995		0.869393	28.68
OTU_630	0.0621684	0.682731	Maize	High pH	Thaumarchaeota	.SCG.				1.0682						1.30825				0.835115									3.21157
OTU_2014	0.0621249	0.590361	Maize	Low pH	Thaumarchaeota	.SCG.
OTU_3696	0.0611557	0.883534	Rice	Low MAT	WSA2	059A02-A-SD-P93							0.465591	2.57494					4.09672		3.13345				4.35041		0.958278	0.953225	16.5326
OTU_26405	0.0600341	0.763052	Maize	High pH	Thaumarchaeota	.SCG.	unidentified_.SCG.	unidentified_.SCG.	Nitrososphaera			1.0931				6.29654			0.867391				1.29567		5.54897		1.98166		17.0833
OTU_1178	0.0598598	0.855422	Rice	Low MAT	Euryarchaeota	Methanomicrobia	Methanosarcinales	Methanosaetaceae	Methanosaeta			1.88629			1.89447	2.7204		0.832761					0.85055	4.68682	3.50363				16.3749
OTU_4125	0.0597292	0.738956	Rice	High MAT	Euryarchaeota	Methanobacteria	Methanobacteriales	Methanobacteriaceae	Methanobacterium					1.84604	14.3132			2.83478	1.89686	0.503506			0.909602						22.304
OTU_92	0.0592936	0.558233	Rice	High MAT	.DHVEG-6.	unidentified_.DHVEG-6.	unidentified_.DHVEG-6.	unidentified_.DHVEG-6.	unidentified_.DHVEG-6.										1.78529						1.36331		0.981441		4.13004
OTU_33466	0.0587491	0.791165	Maize	High pH	Thaumarchaeota	.SCG.				1.46348			0.942825	0.512868		1.88676	0.727465						2.00778		7.47508		5.00184		20.0181
OTU_31905	0.0583353	0.654618	Rice	High MAT	Euryarchaeota	Methanomicrobia	Methanosarcinales	Methanosaetaceae	Methanosaeta	1.55639				1.05497	5.96105						8.19795		0.91562		0.357697				18.0437
OTU_2594	0.0580739	0.666667	Maize	High pH	Thaumarchaeota	.SCG.				1.9482	0.554061								1.09451		2.39355		2.07454		1.38357	0.950664	5.22618	1.7138	17.3391
OTU_88	0.0575512	0.618474	Rice	High MAT	Euryarchaeota	Methanomicrobia	Methanomicrobiales			1.29096	6.0404		1.86492			1.6978	1.61128						6.90538						19.4107
OTU_80	0.056691	0.554217	Maize	Low pH	Thaumarchaeota	.SCG.	unidentified_.SCG.	unidentified_.SCG.	Nitrososphaera	0.7115						1.22458	0.876641						1.018			0.828554			4.65928
OTU_40981	0.0564405	0.742972	Maize	High pH						3.15811			0.709131		2.31279	2.11314				1.33764	2.17387		1.47965		4.50128		7.51883	2.01888	27.3233
OTU_112	0.0560049	0.763052	Rice	High MAT	.DHVEG-6.							1.88407		0.82633				0.270902			0.414518			7.37301				0.825794	11.5946
OTU_35615	0.0557436	0.53012	Rice	High MAT	Thaumarchaeota	.SAGMCG-1.				1.77083	1.06733	1.80516				1.0822		0.923104	4.41214	0.468853			0.441545			3.53119	1.96187		17.4642
OTU_31022	0.0548071	0.598394	Rice	High MAT	Euryarchaeota	Methanomicrobia	Methanomicrobiales	Methanoregulaceae	Methanoregula	0.91876	2.44331				3.99975						0.567576			13.9057					21.8351
OTU_25022	0.0537835	0.51004	Rice	High MAT	Euryarchaeota	Methanomicrobia	Methanocellales	Methanocellaceae	Methanocella										2.78322							4.80768			7.5909
OTU_2161	0.0533043	0.7751	Maize	High pH	Thaumarchaeota	.SCG.				0.804664				0.78676	1.78165	3.06627			0.684676						4.91291		1.08515		13.1221
OTU_34386	0.0525312	0.714859	Maize	High pH	Thaumarchaeota	.SCG.						0.973925	0.482628		2.05273	1.8228		0.569053	1.46605						4.95259	1.82993	5.17653		19.3262
OTU_100	0.0511482	0.751004	Rice	High MAT	Euryarchaeota	Methanomicrobia	Methanosarcinales	Methanosaetaceae	Methanosaeta		5.65309	0.565958		1.85122	20.2216				1.58634				1.28538						31.1636
OTU_13857	0.0511482	0.594378	Maize	Low pH	Thaumarchaeota	.SCG.						2.70284				2.36051	1.1995						0.837946			2.48685	3.34043	1.14309	14.0712
OTU_29095	0.049787	0.646586	Maize	High pH							1.39968				0.677516	2.0037	0.997763	0.923468		0.731741									6.73387
OTU_32543	0.0486545	0.554217	Rice	High MAT	Euryarchaeota	Methanobacteria	Methanobacteriales	Methanobacteriaceae	Methanobacterium					1.23961	16.9095			2.78202	1.47159	0.657872			0.935211		0.38012				24.3759
OTU_102	0.047718	0.702811	Rice	High MAT	.DHVEG-6.									1.42206						1.45966	1.04358							1.47255	5.39786
OTU_2788	0.0471953	0.751004	Rice	High MAT	WSA2	014H09-A-SD-P15					6.50052			3.14522	3.5929	0.757893								2.7289		0.60523		0.668747	17.9994
OTU_5917	0.0470973	0.771084	Rice	High MAT	Euryarchaeota	Methanobacteria	Methanobacteriales	Methanobacteriaceae	Methanobacterium	1.54151				1.78379		0.958172	3.90995	5.89261	1.28554	0.370202	2.76493	1.01575				1.73938	0.646665	0.576321	22.4848
OTU_29174	0.0468359	0.682731	Maize	High pH	Thaumarchaeota	.SCG.						2.34791				2.50318			1.12879						9.28308	1.60801	2.89227		19.7632
OTU_11831	0.0462915	0.658635	Rice	High MAT								1.1277								1.56574			9.60844		2.68144			0.984775	15.9681
OTU_353	0.0457252	0.674699	Rice	High MAT	Euryarchaeota	Methanomicrobia	Methanocellales	Methanocellaceae								1.11043			3.43833							2.0844	1.79607	0.515283	8.94452
OTU_18722	0.0444402	0.823293	Maize	High pH	Thaumarchaeota	.SCG.	unidentified_.SCG.	unidentified_.SCG.	Nitrososphaera			2.28296				6.66259			0.480276					1.97768	6.61756	1.05028	1.28713		20.3585
OTU_3635	0.0431008	0.783133	Rice	Low MAT	Euryarchaeota	Methanomicrobia	Methanomicrobiales	Methanoregulaceae	Methanoregula					4.23862	3.55424			6.24584					1.33666	2.5993	5.16929			0.922823	24.0668
OTU_41413	0.0418159	0.803213	Rice	Low MAT	Euryarchaeota	Methanomicrobia	Methanosarcinales	Methanosarcinaceae	Methanosarcina	1.00154								2.538	0.866636			4.83993	0.588385		2.20948				12.044
OTU_311	0.0414565	0.542169	Rice	High MAT	Euryarchaeota	Methanomicrobia	Methanomicrobiales	Methanospirillaceae	Methanospirillum				1.48637		1.00792									2.11751	1.2064			0.939222	6.75742
OTU_43683	0.0413367	0.662651	Maize	High pH	Thaumarchaeota	.SCG.						1.80006				1.01046			3.30852		0.681676	1.96358		2.08379	3.6691		2.47279	0.584209	17.5742
OTU_34312	0.0412605	0.626506	Rice	Low MAT	Euryarchaeota	Methanomicrobia	Methanosarcinales	GOM_Arc_I	Methanoperedens	1.72793			1.81271	1.05019															4.59082
OTU_39182	0.0406942	0.722892	Rice	High MAT	.DHVEG-6.						2.01513		1.02929	2.07178		2.20696	0.479152	2.99833			4.7843	1.9628		3.26335	2.95048		0.954016	1.24294	25.9585
OTU_210	0.0405091	0.650602	Rice	High MAT	Euryarchaeota	Methanomicrobia	Methanosarcinales	GOM_Arc_I	Methanoperedens					1.75737		1.53386		1.30508									1.07566		5.67196
OTU_125	0.0403567	0.534137	Rice	Low MAT	.DHVEG-6.						1.17476								2.80764						0.451162			0.73322	5.16678
OTU_6317	0.0394202	0.650602	Rice	Low MAT	.DHVEG-6.					2.19094						2.35466			2.93456						0.86536	0.795923			9.14145
OTU_2573	0.0393439	0.686747	Maize	Low pH	Thaumarchaeota	.SCG.	unidentified_.SCG.	unidentified_.SCG.	Nitrososphaera	0.618774	0.63116					2.2904		0.463487	1.8232			0.807656	1.68996				0.413777		8.73841
OTU_31220	0.0389083	0.843373	Maize	High pH	Thaumarchaeota	.SCG.	unidentified_.SCG.	unidentified_.SCG.	unidentified_.SCG.		1.79662			2.96632	2.18163			0.836915							18.2951				26.0765
OTU_139	0.0383965	0.586345	Rice	Low MAT	.DHVEG-6.										0.5402						0.687413		0.359287	0.735459	1.94298	5.13026	0.525734		9.92133
OTU_6721	0.0375798	0.62249	Maize	High pH	Thaumarchaeota	.SCG.	unidentified_.SCG.	unidentified_.SCG.	Nitrososphaera		1.80083					1.80722		1.72424	1.57383			1.25858	1.38751		4.56366				14.1159
OTU_1254	0.0371987	0.751004	Maize	Low pH	Thaumarchaeota	.SCG.	unidentified_.SCG.	unidentified_.SCG.	Nitrososphaera										1.60248		1.67592							0.703301	3.9817
OTU_438	0.0369264	0.726908	Rice	Low MAT	.DHVEG-6.						1.00371			2.6701				0.856855	2.54075	0.859841	0.847407			5.4836	4.90135			0.998527	20.1621
OTU_19862	0.0369264	0.7751	Maize	High pH	Thaumarchaeota	.SCG.	unidentified_.SCG.	unidentified_.SCG.	Nitrososphaera		1.71184	1.0803			1.78334	3.04609		1.04626					3.2549	0.926173					12.8489
OTU_8383	0.0361206	0.831325	Maize	High pH									1.03562	0.694829					6.13765		0.631463	0.371921	0.346129	1.26517	2.46332		1.84632	0.760895	15.5533
OTU_134	0.0359682	0.767068	Rice	Low MAT	Euryarchaeota	Methanomicrobia	Methanosarcinales	Methanosaetaceae	Methanosaeta		1.92947	1.56305					1.51757		2.06324	1.03638			0.455673		5.0879				13.6533
OTU_360	0.0354455	0.554217	Rice	High MAT	WSA2	059A02-A-SD-P93					6.50798			0.781257		0.613138					1.81945	5.51365		4.72054				0.601356	20.5574
OTU_17620	0.0348465	0.722892	Rice	High MAT	Euryarchaeota	Methanobacteria	Methanobacteriales	Methanobacteriaceae	Methanobacterium						6.3618	1.63051			2.46129		4.54539					1.80366			16.8026
OTU_22301	0.0338665	0.682731	Maize	High pH	Thaumarchaeota	.SCG.	unidentified_.SCG.	unidentified_.SCG.	unidentified_.SCG.	6.44908					1.1935							1.1251			2.21619				10.9839
OTU_312	0.0330933	0.746988	Rice	Low MAT	Euryarchaeota	Methanomicrobia	Methanosarcinales	Methanosarcinaceae	Methanosarcina			1.03282				1.3548	3.60697	1.06482								1.53888		1.13968	9.73798
OTU_31034	0.0329844	0.682731	Maize	High pH	Thaumarchaeota	.SCG.								4.59646	1.40655					1.49038	1.67798				1.64475	1.15734	2.20582		14.1793
OTU_196	0.0327884	0.702811	Rice	Low MAT	.DHVEG-6.					1.51333				2.08689			0.829812	1.41896					0.88782	2.3142	1.78653				10.8376
OTU_114	0.0327122	0.630522	Rice	Low MAT	.DHVEG-6.						0.495335					0.327646			5.80385					4.40481	1.63921			1.36078	14.0316
OTU_240	0.0322439	0.614458	Rice	High MAT	Euryarchaeota	Methanomicrobia	Methanocellales	Methanocellaceae							3.87287	1.44333			2.16173	4.74293	0.714162	0.358385					2.44145	0.409663	16.1445
OTU_211	0.031939	0.634538	Rice	Low MAT	.DHVEG-6.					1.4156				1.4895					2.93199				1.44002	3.25948	3.81532				14.3519
OTU_127	0.0315579	0.518072	Rice	Low MAT	.DHVEG-6.															0.98093							5.17294		6.15387
OTU_14876	0.031449	0.746988	Maize	High pH	Thaumarchaeota	.SCG.	unidentified_.SCG.	unidentified_.SCG.	unidentified_.SCG.					2.0314	1.76798	3.70208									5.77067	6.06502			19.3371
OTU_162	0.0311659	0.590361	Rice	High MAT	Thaumarchaeota						0.901937	0.585373				2.06177		0.699847	3.77532		2.80767					0.694264	0.695975		12.2221
OTU_4362	0.0308828	0.654618	Maize	High pH	Thaumarchaeota	.SCG.	unidentified_.SCG.	unidentified_.SCG.	Nitrososphaera		1.18371							1.00199			1.10432				6.45697	1.97018	2.50633		14.2235
OTU_20575	0.0307739	0.706827	Rice	Low MAT	WSA2	059A02-A-SD-P93					2.1897					1.59117		4.87133			0.902918		2.82646						12.3816
OTU_1746	0.0307194	0.682731	Rice	High MAT	Euryarchaeota	Methanomicrobia	Methanomicrobiales	Methanoregulaceae		2.83604	8.32843			3.8037	8.67182	1.8316					3.06025			3.18937				0.737246	32.4585
OTU_41629	0.0306758	0.62249	Maize	High pH	Thaumarchaeota	.SCG.	unidentified_.SCG.	unidentified_.SCG.	Nitrososphaera	0.758586					1.90363	1.62615							4.21247		2.02716				10.528
OTU_390	0.0303274	0.702811	Rice	Low MAT	WSA2	059A02-A-SD-P93					0.898636					1.13684	1.44682	1.6092				1.9006			1.719				8.71109
OTU_1820	0.0293582	0.706827	Rice	Low MAT	Euryarchaeota	Methanobacteria	Methanobacteriales	Methanobacteriaceae	Methanobacterium		0.398714	1.4643							2.60368					2.54392	1.28966				8.30027
OTU_119	0.0292058	0.75502	Rice	High MAT	Euryarchaeota	Methanomicrobia	Methanocellales	Methanocellaceae							16.7089					0.590473				8.38489	3.43062				29.1149
OTU_1975	0.0291186	0.554217	Maize	Low pH	Thaumarchaeota	.SCG.	unidentified_.SCG.	unidentified_.SCG.	Nitrososphaera				1.68427													1.78428			3.46855
OTU_9177	0.0290315	0.791165	Rice	High MAT	Euryarchaeota	Methanomicrobia	Methanosarcinales	Methanosarcinaceae	Methanosarcina					1.99712	2.64142	1.53463		6.26493							3.85723	2.51158	0.695448	0.912711	20.4151
OTU_350	0.0284653	0.562249	Maize	High pH	Euryarchaeota	Methanomicrobia	Methanomicrobiales	Methanomicrobiaceae	Methanoculleus		3.07216	1.84953		2.98536				8.23218					0.643012	0.325846	0.939517				18.0476
OTU_1693	0.0280841	0.64257	Rice	Low MAT	WSA2	059A02-A-SD-P93											0.892281			1.90681		5.37615			6.00963				14.1849
OTU_14428	0.0279317	0.518072	Maize	Low pH	Thaumarchaeota	.SCG.				4.31949			1.45979		1.46124					2.68755	2.25124		1.72016				4.81145	5.5095	24.2204
OTU_16710	0.0268101	0.650602	Rice	High MAT	Euryarchaeota	Methanobacteria	Methanobacteriales	Methanobacteriaceae	Methanobacterium				1.28574	0.865627	26.0987	1.46706			0.278957	0.560216				9.48155					40.0378
OTU_11040	0.0260151	0.598394	Rice	Low MAT	.DHVEG-6.					1.26481	0.717605					1.05092		1.49139						2.30889	1.75942				8.59304
OTU_1721	0.0257973	0.570281	Maize	Low pH	Thaumarchaeota	.SCG.	unidentified_.SCG.	unidentified_.SCG.	Nitrososphaera			2.43161			0.65591				3.21574										6.30326
OTU_34996	0.0255578	0.646586	Maize	Low pH	Thaumarchaeota	.SCG.	unidentified_.SCG.	unidentified_.SCG.	Nitrososphaera			0.384169				0.618631				1.62052			2.51906		1.05367				6.19605
OTU_263	0.0254815	0.51004	Maize	High pH	Euryarchaeota	Methanomicrobia	Methanomicrobiales	Methanomicrobiaceae	Methanoculleus		3.56866			2.92275				8.72183		0.679646		1.30651	0.591284	0.523381					18.3141
OTU_187	0.0254598	0.562249	Rice	Low MAT	.DHVEG-6.								0.576537						1.69045	1.02192	0.68375				1.90425		1.07773	1.10396	8.05859
OTU_136	0.0253835	0.638554	Rice	High MAT							2.30683					1.88163		3.09968		1.83803	1.82835		1.69016				1.29931		13.944
OTU_192	0.0252202	0.578313	Rice	High MAT	.DHVEG-6.							1.59162												4.16058	1.79898				7.55118
OTU_7680	0.0251984	0.682731	Maize	High pH	Thaumarchaeota	.SCG.					0.491638					2.73063			2.33234		0.807916		2.12135		2.57566		3.14566	2.23406	16.4392
OTU_3195	0.0250242	0.686747	Rice	Low MAT	.DHVEG-6.									2.86042					2.01475					8.67986	2.67686			1.06364	17.2955
OTU_3576	0.0249697	0.650602	Rice	Low MAT	.DHVEG-6.							0.714304						0.262638	2.23035					11.1089				1.53917	15.8554
OTU_24806	0.0247519	0.767068	Rice	Low MAT	Euryarchaeota	Methanomicrobia	Methanosarcinales	GOM_Arc_I	Methanoperedens					1.79242					2.13854	3.93789					3.60997		1.51644		12.9953
OTU_1404	0.024741	0.646586	Rice	High MAT	Euryarchaeota	Methanomicrobia	Methanocellales	Methanocellaceae	Methanocella		3.01136					1.73558		1.32653	2.88115				0.997586	0.952282					10.9045
OTU_893	0.024349	0.626506	Rice	High MAT						2.14431	6.2656			2.77038	6.69263	2.06697						4.84209		3.90793					28.6899
OTU_10057	0.0241748	0.718876	Rice	High MAT	Euryarchaeota	Methanomicrobia	Methanosarcinales	Methanosarcinaceae	Methanosarcina						1.64338	3.29238					0.500384	2.26807				2.93935			10.6436
OTU_671	0.0239026	0.702811	Rice	High MAT	Euryarchaeota	Methanomicrobia	Methanosarcinales	Methanosaetaceae	Methanosaeta		0.765683	0.712977		0.987105					1.7615						1.51206		1.14175		6.88107
OTU_149	0.0238917	0.506024	Rice	High MAT	Thaumarchaeota							5.51693	2.11887					1.31647	2.12032										11.0726
OTU_26435	0.0237719	0.646586	Rice	High MAT	Euryarchaeota	Methanomicrobia	Methanocellales	Methanocellaceae	Methanocella		1.23888			1.18464	7.34306			1.16518	3.31101			1.43386	1.36424	1.59866	4.22021	2.30595	0.563099		25.7288
OTU_13208	0.0237501	0.690763	Rice	High MAT	Euryarchaeota	Methanobacteria	Methanobacteriales	Methanobacteriaceae	Methanobacterium							0.589809	0.582422		1.51934	1.12269	14.0844							0.542776	18.4414
OTU_2256	0.0236521	0.550201	Maize	Low pH	Thaumarchaeota	.SAGMCG-1.	unidentified_.SAGMCG-1.	unidentified_.SAGMCG-1.	Nitrosotalea							2.41203	2.0549					1.76898		1.16886	2.90903				10.3138
OTU_41782	0.0235541	0.674699	Maize	High pH	Thaumarchaeota	.SCG.						1.18642				3.48722			2.25299					1.56063	3.17064	0.330091			11.988
OTU_28707	0.0234779	0.666667	Rice	Low MAT	.DHVEG-6.						1.44161						1.99995	1.70938	1.6119		1.16658			1.33787	2.21816	1.3711			12.8566
OTU_185	0.0227591	0.614458	Maize	High pH	Euryarchaeota	Methanobacteria	Methanobacteriales	Methanobacteriaceae	Methanobrevibacter			1.53372			0.692853		1.38463	0.854452			1.03619		1.68951		1.93056		0.680135		9.80204
OTU_121	0.0226394	0.594378	Rice	Low MAT	.DHVEG-6.							0.583998		1.25781		2.60621			2.79447		3.29519	0.935289	0.475052	2.97428	2.36182			0.479338	17.7635
OTU_115	0.0225849	0.554217	Rice	Low MAT	Euryarchaeota	Methanomicrobia	Methanosarcinales	Methanosarcinaceae	Methanolobus		2.33449								5.29112			0.643996	1.12526		0.917131			0.290873	10.6029
OTU_10236	0.0225849	0.674699	Rice	Low MAT	Euryarchaeota	Methanomicrobia	Methanosarcinales							1.70678	2.46412			3.05344	1.88515				0.46982						9.57932
OTU_129	0.0224869	0.502008	Rice	High MAT	.DHVEG-6.
OTU_249	0.0223453	0.674699	Rice	High MAT	Euryarchaeota	Methanomicrobia	Methanocellales	Methanocellaceae	Methanocella						2.58356				2.90573		1.41961			0.520931	2.18939		2.10941		11.7286
OTU_164	0.02179	0.614458	Rice	Low MAT	.DHVEG-6.						0.917999			2.37707					2.71469					1.33013	2.15305				9.49295
OTU_22522	0.0216593	0.514056	Maize	Low pH	Thaumarchaeota	.SAGMCG-1.	unidentified_.SAGMCG-1.	unidentified_.SAGMCG-1.	Nitrosotalea						1.02938	4.21255	0.603109				1.46306				2.95569			1.34567	11.6095
OTU_16190	0.0214088	0.586345	Maize	Low pH	Thaumarchaeota	.SCG.	unidentified_.SCG.	unidentified_.SCG.	Nitrososphaera	0.444428					1.40917		0.684241				2.12995					0.865036		1.66171	7.19454
OTU_23249	0.0212237	0.64257	Rice	High MAT	Euryarchaeota	Methanomicrobia	Methanomicrobiales	Methanoregulaceae	Methanoregula					3.19055	3.32683			4.23748		4.11363					3.62007			0.726739	19.2153
OTU_2783	0.0209515	0.722892	Rice	High MAT	Euryarchaeota	Methanomicrobia	Methanocellales	Methanocellaceae	Methanocella			1.10315		1.00364				1.06224	0.441029	0.632597	0.51558			7.69114					12.4494
OTU_26499	0.0205377	0.514056	Maize	High pH	Thaumarchaeota	.SCG.				2.07429			2.25736	0.94246	2.35645						0.479426				5.25605	0.649524			14.0156
OTU_642	0.0204397	0.650602	Rice	High MAT	WSA2	059A02-A-SD-P93					4.70169					2.13412	0.418083	7.63482	3.35463				3.70592	0.551246			3.89861		26.3991
OTU_43436	0.0197863	0.51004	Maize	Low pH	Thaumarchaeota	.SCG.	unidentified_.SCG.	unidentified_.SCG.												0.632234	3.25719		2.8928				5.06507	1.63852	13.4858
OTU_264	0.0194269	0.518072	Rice	Low MAT	.DHVEG-6.					1.11162	1.37486								1.61036						0.481474				4.57831
OTU_3700	0.0194052	0.710843	Rice	Low MAT	Euryarchaeota	Methanomicrobia	Methanosarcinales	Methanosarcinaceae	Methanosarcina	1.12719	3.09424			4.84745		2.01045		5.81802	0.498502	1.05863		5.89054	0.972304	2.14072					27.458
OTU_7942	0.0192636	0.590361	Rice	Low MAT	WSA2	059A02-A-SD-P93				1.26969				1.19149			1.09772					5.71318			1.52446	1.53323			12.3298
OTU_236	0.0190023	0.546185	Rice	Low MAT	.DHVEG-6.									0.858929							1.57761								2.43654
OTU_21273	0.0185013	0.618474	Rice	High MAT	WSA2	059A02-A-SD-P93								1.06761					1.28591					1.18475	5.11729		1.87416		10.5297
OTU_21169	0.0184251	0.506024	Maize	Low pH	Thaumarchaeota	.SCG.	unidentified_.SCG.	unidentified_.SCG.	Nitrososphaera						1.2593		0.932371					1.7208							3.91247
OTU_43568	0.0183162	0.694779	Maize	Low pH										4.14269		4.09793	0.689832				2.63337			2.33597	1.90093		2.52704	1.48963	19.8174
OTU_28048	0.0182073	0.658635	Maize	High pH	Thaumarchaeota	.SCG.	unidentified_.SCG.	unidentified_.SCG.	Nitrososphaera		1.50837					1.36932			1.49457					1.56561	2.39772				8.33559
OTU_38098	0.017848	0.526104	Rice	Low MAT	.DHVEG-6.
OTU_3544	0.0177935	0.526104	Rice	High MAT	Euryarchaeota	Methanomicrobia	Methanocellales	Methanocellaceae									1.97828		1.2077		2.41671			0.741622	2.21086			0.515337	9.07051
OTU_35030	0.0173253	0.779116	Rice	High MAT	Euryarchaeota	Methanomicrobia	Methanosarcinales	Methanosarcinaceae	Methanosarcina	1.79744	2.88673		1.62192		2.52397	1.26195		4.54554	1.26249			4.4705			4.35256	1.78136	0.810492	1.647	28.962
OTU_215	0.0172164	0.570281	Rice	Low MAT	.DHVEG-6.									2.83894					2.32254				0.663058	1.17634	3.80985				10.8107
OTU_43284	0.0162799	0.514056	Maize	Low pH	Thaumarchaeota	.SCG.	unidentified_.SCG.	unidentified_.SCG.	Nitrososphaera												2.00841							0.88411	2.89252
OTU_227	0.0160621	0.554217	Rice	High MAT	.DHVEG-6.																1.3975			3.31137					4.70888
OTU_31032	0.0160512	0.662651	Rice	High MAT	Euryarchaeota	Methanomicrobia	Methanosarcinales	Methanosarcinaceae	Methanosarcina					1.54523							0.844518	0.426716			1.70324	3.6034	1.48471		9.60781
OTU_28278	0.0160185	0.594378	Rice	Low MAT	WSA2	059A02-A-SD-P93											1.12026								1.34276				2.46302
OTU_330	0.015376	0.566265	Rice	High MAT	Euryarchaeota	Methanomicrobia	Methanocellales	Methanocellaceae	Methanocella			0.727511		2.95557									1.13348	1.21709	3.75786	4.52613	1.07709		15.3947
OTU_171	0.0152018	0.502008	Rice	Low MAT	.DHVEG-6.												1.21466		4.36519					2.97392	2.68115		1.70435	1.93152	14.8708
OTU_338	0.0145267	0.538153	Rice	Low MAT	.DHVEG-6.														2.64023				0.451761	0.731926	1.98292		1.7238		7.53065
OTU_32075	0.0143742	0.64257	Rice	High MAT	Euryarchaeota	Methanobacteria	Methanobacteriales	Methanobacteriaceae	Methanobacterium		1.51212	0.973136		1.38389	7.29045	1.28586		1.04337			7.81024					3.02137	1.0229	0.549446	25.8928
OTU_700	0.0140148	0.682731	Rice	Low MAT	Euryarchaeota	Methanobacteria	Methanobacteriales	Methanobacteriaceae					1.55211	1.7477	3.14629	2.87669			2.848	1.42539		3.4248		3.24316		4.15729		1.3961	25.8175
OTU_27897	0.0140148	0.678715	Rice	Low MAT	Euryarchaeota	Methanomicrobia	Methanocellales	Methanocellaceae		0.418707		2.79486	0.38401								1.88289			1.37171	1.51881				8.37099
OTU_277	0.014004	0.502008	Rice	Low MAT	.DHVEG-6.							0.937273		1.18461					2.51471				0.957611	7.52251					13.1167
OTU_1830	0.0136119	0.522088	Maize	High pH	Thaumarchaeota	.SCG.				1.43325	1.03896	0.709695				1.78817		0.949382					0.918022		3.12706		3.99778		13.9623
OTU_203	0.0135575	0.51004	Maize	High pH	Thaumarchaeota	.SCG.	unidentified_.SCG.	unidentified_.SCG.	Nitrososphaera		2.15019						3.13096		1.71906					0.593615					7.59383
OTU_31145	0.0135575	0.502008	Maize	Low pH	Thaumarchaeota	.SAGMCG-1.	unidentified_.SAGMCG-1.	unidentified_.SAGMCG-1.	Nitrosotalea			0.547656		1.8409		2.25905			2.43465		1.98284			1.36337	5.89845			1.69302	18.0199
OTU_36969	0.0134921	0.514056	Rice	High MAT	Euryarchaeota	Methanobacteria	Methanobacteriales	Methanobacteriaceae					1.26583	1.31686	33.118	0.344348				0.687326	0.883098			8.72842					46.3439
OTU_11143	0.013307	0.550201	Rice	Low MAT	Euryarchaeota	Methanomicrobia	Methanomicrobiales	Methanoregulaceae	Methanosphaerula	0.838672	0.667666		0.300395	1.86993				0.310028					1.7063	14.1325		0.459041			20.2846
OTU_26356	0.0130239	0.542169	Maize	High pH	Thaumarchaeota	.SCG.	unidentified_.SCG.	unidentified_.SCG.	Nitrososphaera	1.38759	1.61053				1.91951		0.529948	1.05256			3.30973				1.43454	1.28008	1.97172	0.8899	15.3861
OTU_13124	0.013013	0.64257	Rice	High MAT	Euryarchaeota	Methanomicrobia	Methanocellales	Methanocellaceae	Methanocella			0.657853	1.53749		3.71045			2.5694	4.40992		2.58606			0.485326	5.74346	2.93021	0.680127	1.08268	26.393
OTU_34454	0.0119458	0.522088	Maize	Low pH	Thaumarchaeota	.SAGMCG-1.	unidentified_.SAGMCG-1.	unidentified_.SAGMCG-1.	Nitrosotalea					2.08842		3.24987	0.701843	1.10208						1.67817	6.68521		1.76549	1.03774	18.3088
OTU_1271	0.011826	0.534137	Rice	Low MAT	.DHVEG-6.								0.298023	1.53854	0.421766			0.504006	3.16953	0.918658				4.98537	2.03708		0.557399		14.4304
OTU_395	0.0116845	0.506024	Rice	Low MAT	.DHVEG-6.					0.971047	0.592201										1.19515			8.00318	2.24386			1.80914	14.8146
OTU_41441	0.0110311	0.578313	Rice	Low MAT							7.87126	1.01211		2.37886	4.78569									3.0077		0.29136		1.69151	21.0385
OTU_12469	0.0109984	0.566265	Rice	High MAT	WSA2	014H09-A-SD-P15				1.50833				1.67637	5.62599		0.657064				3.51121				3.14512			0.382163	16.5062
OTU_33167	0.0101382	0.502008	Rice	Low MAT	.DHVEG-6.								2.83425	2.44889							2.12097		0.400446	0.818906				1.28701	9.91048
OTU_27824	0.0101273	0.51004	Rice	Low MAT	Thaumarchaeota	.SCG.	unidentified_.SCG.	unidentified_.SCG.	Nitrososphaera
OTU_11503	0.00982237	0.606426	Rice	High MAT	Euryarchaeota	Methanomicrobia	Methanosarcinales	Methanosarcinaceae		1.67201			0.960929		1.87878		4.40073	3.35916	1.97817						4.25959			0.929917	19.4393
OTU_10607	0.00963725	0.562249	Rice	Low MAT	Euryarchaeota	Methanomicrobia	Methanosarcinales	Methanosarcinaceae	Methanosarcina			0.494709					7.62374						2.5727	0.490493	6.50627				17.6879
OTU_261	0.00902743	0.51004	Rice	Low MAT	.DHVEG-6.						0.840495			1.55262		0.390328			4.31188						2.16322				9.25854
OTU_21115	0.00794937	0.558233	Maize	Low pH	Thaumarchaeota	.SAGMCG-1.	unidentified_.SAGMCG-1.	unidentified_.SAGMCG-1.	Nitrosotalea				0.690621		0.626503	10.3042		0.689954		1.19879		1.17149	0.581116	3.39457	2.74807	0.653266	1.94816		24.0068
OTU_8689	0.00668618	0.502008	Maize	High pH	Thaumarchaeota	.SCG.					0.438491	2.56882	0.593235	5.51165															9.11219
OTU_34857	0.00647928	0.542169	Rice	Low MAT	Euryarchaeota	Methanomicrobia	Methanomicrobiales	Methanoregulaceae	Methanoregula					3.08655				1.47773		2.67322			0.870813	4.72215	3.28346				16.1139
OTU_3970	0.00606548	0.558233	Rice	High MAT	Euryarchaeota	Methanomicrobia	Methanosarcinales	Methanosarcinaceae	Methanosarcina	1.11498	0.512576	0.450423		1.7113	1.575		1.83737	0.52617	0.586371					1.58086			0.433733		10.3288
OTU_17539	0.00494385	0.506024	Rice	High MAT	Euryarchaeota	Methanobacteria	Methanobacteriales	Methanobacteriaceae	Methanobacterium		5.079	0.699928		2.92168	16.1725	1.57219	0.949308			0.523777						1.42602	1.5572		30.9016
OTU_11263	0.00442116	0.502008	Rice	Low MAT	.DHVEG-6.					3.20638	0.760403							1.00128	3.7696						1.23403	1.61313			11.5848
